# Supplementary material for: Nationwide Trends and Outcomes of Alcohol Use Disorders in COPD Hospitalizations in Spain, 2016–2023
Source: J Clin Med. 2025 Aug 26;14(17):6045. doi: 10.3390/jcm14176045 (PMC12429768; doi:10.3390/jcm14176045)
Supplement: Supplementary file 1 [file jcm-14-06045-s001.zip]

Archive with 1 entries (1 files):
- jcm-3776543-supplementary.pdf
